# Supplementary material for: Host Range and Coding Potential of Eukaryotic Giant Viruses
Source: Viruses. 2020 Nov 21;12(11):1337. doi: 10.3390/v12111337 (PMC7700475; doi:10.3390/v12111337)
Supplement: Supplementary file 1 [file viruses-12-01337-s001.zip]

Archive with 1 entries (1 files):
- viruses-1001363-supplementary.xlsx
