# Supplementary material for: Host Range and Coding Potential of Eukaryotic Giant Viruses
Source: Viruses. 2020 Nov 21;12(11):1337. doi: 10.3390/v12111337 (PMC7700475; doi:10.3390/v12111337)
Supplement: Supplementary file 1 [file viruses-12-01337-s001.zip › viruses-1001363-supplementary.xlsx]

## Sheet: 工作表1
Table S1. Giant virus strains and their phylogenetic placement, genome information and hosts.
Strain	Subfamilial lineage	Family	Genome accession	Genome size (bp)	Average genome size of subfamilial lineage (bp)	Eukaryote host	Note
Heliothis virescens ascovirus 3e	Ascovirus	Ascoviridae	NC_009233	186262	185337	Lepidoptera
Heliothis virescens ascovirus 3f	Ascovirus	Ascoviridae	KJ755191	198157	185337	Lepidoptera
Heliothis virescens ascovirus 3g	Ascovirus	Ascoviridae	JX491653	199721	185337	Lepidoptera
Heliothis virescens ascovirus 3h	Ascovirus	Ascoviridae	KU170628	190519	185337	Lepidoptera
Heliothis virescens ascovirus 3j	Ascovirus	Ascoviridae	LC332918	191718	185337	Lepidoptera
Spodoptera frugiperda ascovirus 1a	Ascovirus	Ascoviridae	NC_008361	156922	185337	Lepidoptera
Trichoplusia ni ascovirus 2c	Ascovirus	Ascoviridae	NC_008518	174059	185337	Lepidoptera
Diadromus pulchellus ascovirus 4a	Toursvirus	Ascoviridae	NC_011335	119343	119343	Lepidoptera
Abalone asfarvirus	Asfarvirus	Asfarviridae	LC506465	155181	162641	Mollusca
African swine fever virus BA71V	Asfarvirus	Asfarviridae	NC_001659	170101	162641	Mammalia, Chelicerata
Faustovirus	Faustovirus	Asfarviridae	KJ614390	466265	466265	Tubulinea
Kaumoebavirus	Kaumoebavirus	Asfarviridae	NC_034249	350731	350731	Tubulinea
Pacmanvirus A23	Pacmanvirus	Asfarviridae	NC_034383	395405	395405	Discosea
Ambystoma tigrinum stebbensi virus	Alphairidovirinae	Iridoviridae	AY150217	106332	118556	Amphibia
Ambystoma tigrinum virus	Alphairidovirinae	Iridoviridae	NC_005832	106332	118556	Amphibia
Andrias davidianus ranavirus	Alphairidovirinae	Iridoviridae	KC865735	106734	118556	Amphibia
Bohle iridovirus	Alphairidovirinae	Iridoviridae	NC_038507	103531	118556	Amphibia
Chinese giant salamander iridovirus	Alphairidovirinae	Iridoviridae	KF512820	105375	118556	Amphibia
Cod iridovirus	Alphairidovirinae	Iridoviridae	KX574342	114865	118556	"Fish"
Common midwife toad ranavirus	Alphairidovirinae	Iridoviridae	NC_039034	107772	118556	Amphibia
Epizootic haematopoietic necrosis virus	Alphairidovirinae	Iridoviridae	NC_028461	127011	118556	"Fish"
European sheat Fish virus	Alphairidovirinae	Iridoviridae	NC_017940	127732	118556	"Fish"
Frog virus 3	Alphairidovirinae	Iridoviridae	NC_005946	105903	118556	Amphibia
German gecko ranavirus	Alphairidovirinae	Iridoviridae	KP266742	103681	118556	"Reptilia"
Grouper iridovirus	Alphairidovirinae	Iridoviridae	AY666015	139793	118556	"Fish"
Infectious spleen and kidney necrosis virus	Alphairidovirinae	Iridoviridae	NC_003494	111362	118556	"Fish"
Lymphocystis disease virus - isolate China	Alphairidovirinae	Iridoviridae	NC_005902	186250	118556	"Fish"
Lymphocystis disease virus 1	Alphairidovirinae	Iridoviridae	NC_001824	102653	118556	"Fish"
Lymphocystis disease virus Sa	Alphairidovirinae	Iridoviridae	NC_033423	208501	118556	"Fish"
Orange-spotted grouper iridovirus	Alphairidovirinae	Iridoviridae	AY894343	112636	118556	"Fish"
Rana grylio iridovirus	Alphairidovirinae	Iridoviridae	JQ654586	105791	118556	Amphibia
Ranavirus maximus	Alphairidovirinae	Iridoviridae	NC_030842	115510	118556	"Fish"
Red sea-bream iridovirus	Alphairidovirinae	Iridoviridae	AB104413	112415	118556	"Fish"
Rock bream iridovirus	Alphairidovirinae	Iridoviridae	AY532606	112080	118556	"Fish"
Rock bream iridovirus isolate RBIV-C1	Alphairidovirinae	Iridoviridae	KC244182	112333	118556	"Fish"
Scale drop disease virus	Alphairidovirinae	Iridoviridae	NC_027778	124244	118556	"Fish"
Short-finned eel ranavirus	Alphairidovirinae	Iridoviridae	NC_030394	126965	118556	"Fish"
Singapore grouper iridovirus	Alphairidovirinae	Iridoviridae	NC_006549	140131	118556	"Fish"
Soft-shelled turtle iridovirus	Alphairidovirinae	Iridoviridae	EU627010	105890	118556	"Reptilia"
Testudo hermanni ranavirus	Alphairidovirinae	Iridoviridae	KP266741	105811	118556	"Reptilia"
Tiger frog virus	Alphairidovirinae	Iridoviridae	AF389451	105057	118556	Amphibia
Tortoise ranavirus	Alphairidovirinae	Iridoviridae	KP266743	103876	118556	"Reptilia"
Turbot reddish body iridovirus	Alphairidovirinae	Iridoviridae	GQ273492	110104	118556	"Fish"
Aedes taeniorhynchus iridescent virus	Betairidovirinae	Iridoviridae	DQ643392	191100	195184	Diptera
Anopheles minimus irodovirus	Betairidovirinae	Iridoviridae	NC_023848	163023	195184	Diptera
Armadillidium vulgare iridescent virus	Betairidovirinae	Iridoviridae	NC_024451	220222	195184	Malacostraca
Invertebrate iridescent virus 22	Betairidovirinae	Iridoviridae	NC_023615	196456	195184	Diptera
Invertebrate iridescent virus 3	Betairidovirinae	Iridoviridae	NC_008187	191100	195184	Diptera
Invertebrate iridescent virus 30	Betairidovirinae	Iridoviridae	NC_023611	198533	195184	Lepidoptera
Invertebrate iridescent virus 6	Betairidovirinae	Iridoviridae	NC_003038	212482	195184	Orthoptera, Lepidoptera
Invertebrate iridovirus 22	Betairidovirinae	Iridoviridae	NC_021901	197693	195184	Lepidoptera, Diptera
Invertebrate iridovirus 25	Betairidovirinae	Iridoviridae	NC_023613	204815	195184	Diptera
Shrimp hemocyte iridescent virus isolate 20141215	Betairidovirinae	Iridoviridae	MF599468	165809	195184	Malacostraca
Wiseana iridescent virus	Betairidovirinae	Iridoviridae	NC_015780	205791	195184	Lepidoptera
Cherax quadricarinatus iridovirus	Cherax virus	Iridoviridae	NC_040612	165695	165695	Malacostraca
Cannes 8 virus	Marseilleviridae A	Marseilleviridae	KF261120	374041	370528	Discosea
Marseillevirus marseillevirus	Marseilleviridae A	Marseilleviridae	NC_013756	368454	370528	Discosea
Marseillevirus Shangai isolate 1	Marseilleviridae A	Marseilleviridae	MG827395	368078	370528	Discosea
Melbournevirus	Marseilleviridae A	Marseilleviridae	NC_025412	369360	370528	Discosea
Tokyovirus A1	Marseilleviridae A	Marseilleviridae	NC_030230	372707	370528	Discosea
Kurlavirus	Marseilleviridae B	Marseilleviridae	KY073338	361368	358401	Discosea
Lausannevirus	Marseilleviridae B	Marseilleviridae	NC_015326	346754	358401	Discosea
Noumeavirus	Marseilleviridae B	Marseilleviridae	NC_033775	376207	358401	Discosea
Port-miou virus	Marseilleviridae B	Marseilleviridae	KT428292	349275	358401	Discosea
Insectomime virus	Marseilleviridae C	Marseilleviridae	KF527888	386631	383321	Discosea
Tunisvirus fontaine2	Marseilleviridae C	Marseilleviridae	NC_038511	380011	383321	Discosea
Brazilian marseillevirus	Marseilleviridae D	Marseilleviridae	NC_029692	362276	362276	Discosea
Golden Marseillevirus	Marseilleviridae E	Marseilleviridae	NC_031465	360610	360610	Discosea
Aureococcus anophagefferens virus	Aureococcus virus	Mimiviridae	NC_024697	370920	370920	Pelagophyceae
Cafeteria roenbergensis virus BV-PW1	Cafeteriavirus	Mimiviridae	NC_014637	617453	617453	Bicosoecida
ChoanoV1	Choanovirus	Mimiviridae	MK250085-95	875401	875401	Choanoflagellata
Haptolina (Chrysochromulina) ericina virus	Haptolina virus	Mimiviridae	NC_028094	473558	473558	Prymnesiales
Bodo saltans virus strain NG1	Klosneuvirus	Mimiviridae	MF782455	1385869	1756106	Eubodonida
Yasminevirus	Klosneuvirus	Mimiviridae	UPSH01000001-02	2126343	1756106	Tubulinea
Megavirus chiliensis	Megavirus	Mimiviridae	NC_016072	1259197	1185656	Discosea
Megavirus courdo11	Megavirus	Mimiviridae	JX975216	1246126	1185656	Discosea
Megavirus courdo7	Megavirus	Mimiviridae	JN885990-93,JQ063126	1006779	1185656	Discosea
Megavirus lba	Megavirus	Mimiviridae	JX885207	1230522	1185656	Discosea
Acanthamoeba castellanii mamavirus	Mimivirus	Mimiviridae	JF801956	1191693	1.18582e+06	Discosea
Acanthamoeba polyphaga lentillevirus	Mimivirus	Mimiviridae	AFYC01000001-10	1193433	1.18582e+06	Discosea
Acanthamoeba polyphaga mimivirus	Mimivirus	Mimiviridae	NC_014649	1181549	1.18582e+06	Discosea
Hirudovirus strain Sangsue	Mimivirus	Mimiviridae	KF493731	1181042	1.18582e+06	Discosea
Samba virus	Mimivirus	Mimiviridae	KF959826	1181380	1.18582e+06	Discosea
Acanthamoeba polyphaga moumouvirus	Moumouvirus	Mimiviridae	NC_020104	1021348	1036079	Discosea
Moumouvirus australiensis	Moumouvirus	Mimiviridae	MG807320	1098002	1036079	Discosea
Moumouvirus goulette	Moumouvirus	Mimiviridae	KC008572	1016844	1036079	Discosea
Moumouvirus Monve	Moumouvirus	Mimiviridae	JN885994-6000	1008122	1036079	Discosea
Phaeocystis globosa virus	Phaeocystis virus	Mimiviridae	NC_021312	459984	459984	Phaeocystales
Pyramimonas orientalis virus	Pyramimonas virus	Mimiviridae	MT663534-43	540029	540029	Pyramimonadales
Tetraselmis virus 1	Tetraselmis virus	Mimiviridae	KY322437	668031	668031	Chlorodendrophyceae
Tupanvirus deep ocean	Tupanvirus	Mimiviridae	MF405918	1439508	1.47789e+06	Discosea,Tubulinea
Tupanvirus soda lake	Tupanvirus	Mimiviridae	KY523104	1516267	1.47789e+06	Discosea,Tubulinea
Mollivirus sibericum	Mollivirus	Pandoraviridae	NC_027867	651523	651523	Discosea
Pandoravirus dulcis	Pandoravirus	Pandoraviridae	NC_021858	1908524	2.09071e+06	Discosea
Pandoravirus inopinatum	Pandoravirus	Pandoraviridae	NC_026440	2243109	2.09071e+06	Discosea
Pandoravirus macleodensis	Pandoravirus	Pandoraviridae	NC_037665	1838258	2.09071e+06	Discosea
Pandoravirus neocaledonia	Pandoravirus	Pandoraviridae	NC_037666	2003191	2.09071e+06	Discosea
Pandoravirus quercus	Pandoravirus	Pandoraviridae	NC_037667	2077288	2.09071e+06	Discosea
Pandoravirus salinus	Pandoravirus	Pandoraviridae	NC_022098	2473870	2.09071e+06	Discosea
Bathycoccus sp. RCC1105 virus BpV1	Bathycoccus virus	Phycodnaviridae	NC_014765	198519	192794	Bathycoccus
Bathycoccus sp. RCC1105 virus BpV2	Bathycoccus virus	Phycodnaviridae	HM004430	187069	192794	Bathycoccus
Acanthocystis turfacea chlorella virus 1	Chlorovirus	Phycodnaviridae	NC_008724	288047	330402	Trebouxiophyceae
Only Syngen Nebraska virus 5	Chlorovirus	Phycodnaviridae	NC_032001	327147	330402	Trebouxiophyceae
Paramecium bursaria Chlorella virus 1	Chlorovirus	Phycodnaviridae	NC_000852	330611	330402	Trebouxiophyceae
Paramecium bursaria Chlorella virus AR158	Chlorovirus	Phycodnaviridae	NC_009899	344691	330402	Trebouxiophyceae
Paramecium bursaria Chlorella virus FR483	Chlorovirus	Phycodnaviridae	NC_008603	321240	330402	Trebouxiophyceae
Paramecium bursaria chlorella virus MT325	Chlorovirus	Phycodnaviridae	DQ491001	314335	330402	Trebouxiophyceae
Paramecium bursaria Chlorella virus NY2A	Chlorovirus	Phycodnaviridae	NC_009898	368683	330402	Trebouxiophyceae
Paramecium bursaria Chlorella virus NYs1	Chlorovirus	Phycodnaviridae	NC_043235	348463	330402	Trebouxiophyceae
Emiliania huxleyi virus 145	Coccolithovirus	Phycodnaviridae	KF481686	399873	402214	Isochrysidales
Emiliania huxleyi virus 156	Coccolithovirus	Phycodnaviridae	KF481687	400341	402214	Isochrysidales
Emiliania huxleyi virus 164	Coccolithovirus	Phycodnaviridae	KF481688	401558	402214	Isochrysidales
Emiliania huxleyi virus 18	Coccolithovirus	Phycodnaviridae	KF481685	400762	402214	Isochrysidales
Emiliania huxleyi virus 201	Coccolithovirus	Phycodnaviridae	JF974311	407301	402214	Isochrysidales
Emiliania huxleyi virus 202	Coccolithovirus	Phycodnaviridae	HQ634145	407516	402214	Isochrysidales
Emiliania huxleyi virus 203	Coccolithovirus	Phycodnaviridae	JF974291	400520	402214	Isochrysidales
Emiliania huxleyi virus 207	Coccolithovirus	Phycodnaviridae	JF974317	421891	402214	Isochrysidales
Emiliania huxleyi virus 208	Coccolithovirus	Phycodnaviridae	JF974318	411003	402214	Isochrysidales
Emiliania huxleyi virus 84	Coccolithovirus	Phycodnaviridae	JF974290	396620	402214	Isochrysidales
Emiliania huxleyi virus 86	Coccolithovirus	Phycodnaviridae	NC_007346	407339	402214	Isochrysidales
Emiliania huxleyi virus 88	Coccolithovirus	Phycodnaviridae	JF974310	397298	402214	Isochrysidales
Emiliania huxleyi virus 99B1	Coccolithovirus	Phycodnaviridae	FN429076	376759	402214	Isochrysidales
Heterocapsa circularisquama DNA virus 01	Dinodnavirus	Phycodnaviridae	N/A	356000*	N/A	Alveolata	*Estimated genome size. (Nagasaki, K.; Shirai, Y.; Tomaru, Y.; Nishida, K.; Pietrokovski, S. Algal viruses with distinct intraspecies host specificities include identical intein elements. Appl. Environ. Microbiol. 2005, 71, 3599–3607)
Acanthamoeba castellanii medusavirus	Medusavirus	Phycodnaviridae	AP018495	381277	381277	Discosea
Micromonas pusilla virus 12T	Micromonas virus	Phycodnaviridae	NC_020864	205622	194858	Micromonas
Micromonas sp. RCC1109 virus MpV1	Micromonas virus	Phycodnaviridae	NC_014767	184095	194858	Micromonas
Ostreococcus lucimarinus virus 1	Ostreococcus virus	Phycodnaviridae	NC_014766	194022	189410	Ostreococcus
Ostreococcus lucimarinus virus 2	Ostreococcus virus	Phycodnaviridae	NC_028091	196300	189410	Ostreococcus
Ostreococcus lucimarinus virus 7	Ostreococcus virus	Phycodnaviridae	NC_028093	182309	189410	Ostreococcus
Ostreococcus lucimarinus virus OlV5	Ostreococcus virus	Phycodnaviridae	NC_020852	186468	189410	Ostreococcus
Ostreococcus mediterraneus virus 1	Ostreococcus virus	Phycodnaviridae	NC_028092	193301	189410	Ostreococcus
Ostreococcus tauri virus 1	Ostreococcus virus	Phycodnaviridae	NC_013288	191761	189410	Ostreococcus
Ostreococcus tauri virus 2	Ostreococcus virus	Phycodnaviridae	NC_014789	184409	189410	Ostreococcus
Ostreococcus tauri virus OtV5	Ostreococcus virus	Phycodnaviridae	NC_010191	186713	189410	Ostreococcus
Ectocarpus siliculosus virus 1	Phaeovirus	Phycodnaviridae	NC_002687	335593	227214	Phaeophyceae
Feldmannia irregularis virus a	Phaeovirus	Phycodnaviridae	NC_043242-57	191407	227214	Phaeophyceae
Feldmannia species virus	Phaeovirus	Phycodnaviridae	NC_011183	154641	227214	Phaeophyceae
Heterosigma akashiwo virus 01 isolate HaV53	Raphidovirus	Phycodnaviridae	NC_038553	274793	274793	Raphidophyceae
Brazilian cedratvirus IHUMI	Cedratvirus	Pithoviridae	LT994651	460038	546288	Discosea
Cedratvirus A11	Cedratvirus	Pithoviridae	NC_032108	589068	546288	Discosea
Cedratvirus lausannensis	Cedratvirus	Pithoviridae	LT907979	575161	546288	Discosea
Cedratvirus Zaza IHUMI	Cedratvirus	Pithoviridae	LT994652	560887	546288	Discosea
Orpheovirus IHUMI-LCC2	Orpheovirus	Pithoviridae	NC_036594	1473573	1473573	Tubulinea
Pithovirus sibericum	Pithovirus	Pithoviridae	NC_023423	610033	610033	Discosea
Anomala cuprea entomopoxvirus	Alphaentomopoxvirus	Poxviridae	NC_023426	245717	245717	Coleoptera
Canarypox virus	Avipoxvirus	Poxviridae	NC_005309	359853	286544	Aves
Flamingopox virus FGPVKD09	Avipoxvirus	Poxviridae	NC_036582	293123	286544	Aves
Fowlpox virus	Avipoxvirus	Poxviridae	NC_002188	288539	286544	Aves
Penguinpox virus	Avipoxvirus	Poxviridae	NC_024446	306862	286544	Aves
Pigeonpox virus	Avipoxvirus	Poxviridae	NC_024447	282356	286544	Aves
Turkeypox virus	Avipoxvirus	Poxviridae	NC_028238	188534	286544	Aves
Adoxophyes honmai entomopoxvirus 'L'	Betaentomopoxvirus	Poxviridae	NC_021247	228750	266582	Lepidoptera
Amsacta moorei entomopoxvirus	Betaentomopoxvirus	Poxviridae	NC_002520	232392	266582	Lepidoptera
Choristoneura biennis entomopoxvirus	Betaentomopoxvirus	Poxviridae	NC_021248	307691	266582	Lepidoptera
Choristoneura rosaceana entomopoxvirus 'L'	Betaentomopoxvirus	Poxviridae	NC_021249	282895	266582	Lepidoptera
Mythimna separata entomopoxvirus 'L'	Betaentomopoxvirus	Poxviridae	NC_021246	281182	266582	Lepidoptera
Nile crocodilepox virus	Crocodylidpoxvirus	Poxviridae	NC_008030	190054	190054	"Reptilia"
Melanoplus sanguinipes entomopoxvirus	Deltaentomopoxvirus	Poxviridae	NC_001993	236120	236120	Orthoptera
BeAn 58058 virus	other Chordopoxvirinae	Poxviridae	NC_032111	163005	169883	Mammalia
Bovine papular stomatitis virus	other Chordopoxvirinae	Poxviridae	NC_005337	134431	169883	Mammalia
Camelpox virus	other Chordopoxvirinae	Poxviridae	NC_003391	205719	169883	Mammalia
Cotia virus SPAn232	other Chordopoxvirinae	Poxviridae	NC_016924	185139	169883	Mammalia
Cowpox virus	other Chordopoxvirinae	Poxviridae	NC_003663	224499	169883	Mammalia
Deerpox virus W-848-83	other Chordopoxvirinae	Poxviridae	NC_006966	166259	169883	Mammalia
Ectromelia virus	other Chordopoxvirinae	Poxviridae	NC_004105	209771	169883	Mammalia
Eptesipox virus	other Chordopoxvirinae	Poxviridae	NC_035460	176688	169883	Mammalia
Goatpox virus Pellor	other Chordopoxvirinae	Poxviridae	NC_004003	149599	169883	Mammalia
Lumpy skin disease virus NI-2490	other Chordopoxvirinae	Poxviridae	NC_003027	150773	169883	Mammalia
Molluscum contagiosum virus subtype 1	other Chordopoxvirinae	Poxviridae	NC_001731	190289	169883	Mammalia
Monkeypox virus Zaire-96-I-16	other Chordopoxvirinae	Poxviridae	NC_003310	196858	169883	Mammalia
Murmansk poxvirus	other Chordopoxvirinae	Poxviridae	NC_035468	204055	169883	Mammalia
Myxoma virus	other Chordopoxvirinae	Poxviridae	NC_001132	161773	169883	Mammalia
NY_014 poxvirus	other Chordopoxvirinae	Poxviridae	NC_035469	200223	169883	Mammalia
Orf virus	other Chordopoxvirinae	Poxviridae	NC_005336	139962	169883	Mammalia
Parapoxvirus red deer/HL953	other Chordopoxvirinae	Poxviridae	NC_025963	139981	169883	Mammalia
Pseudocowpox virus	other Chordopoxvirinae	Poxviridae	NC_013804	145289	169883	Mammalia
Pteropox virus	other Chordopoxvirinae	Poxviridae	NC_030656	133492	169883	Mammalia
Rabbit fibroma virus	other Chordopoxvirinae	Poxviridae	NC_001266	159857	169883	Mammalia
Raccoonpox virus	other Chordopoxvirinae	Poxviridae	NC_027213	214699	169883	Mammalia
Sea otter poxvirus	other Chordopoxvirinae	Poxviridae	NC_037656	127879	169883	Mammalia
Seal parapoxvirus	other Chordopoxvirinae	Poxviridae	NC_035188	127941	169883	Mammalia
Sheeppox virus	other Chordopoxvirinae	Poxviridae	NC_004002	149955	169883	Mammalia
Skunkpox virus	other Chordopoxvirinae	Poxviridae	NC_031038	222832	169883	Mammalia
Squirrelpox virus	other Chordopoxvirinae	Poxviridae	NC_022563	148803	169883	Mammalia
Swinepox virus	other Chordopoxvirinae	Poxviridae	NC_003389	146454	169883	Mammalia
Tanapox virus	other Chordopoxvirinae	Poxviridae	EF420156	144565	169883	Mammalia
Tanapox virus	other Chordopoxvirinae	Poxviridae	EF420157	144553	169883	Mammalia
Taterapox virus	other Chordopoxvirinae	Poxviridae	NC_008291	198050	169883	Mammalia
Vaccinia virus	other Chordopoxvirinae	Poxviridae	NC_006998	194711	169883	Mammalia
Variola virus	other Chordopoxvirinae	Poxviridae	NC_001611	185578	169883	Mammalia
Volepox virus	other Chordopoxvirinae	Poxviridae	NC_031033	217124	169883	Mammalia
Yaba monkey tumor virus	other Chordopoxvirinae	Poxviridae	NC_005179	134721	169883	Mammalia
Yaba-like disease virus	other Chordopoxvirinae	Poxviridae	NC_002642	144575	169883	Mammalia
Yoka poxvirus	other Chordopoxvirinae	Poxviridae	NC_015960	175699	169883	Mammalia
Salmon gill poxvirus	Salmonpoxvirus	Poxviridae	NC_027707	241564	241564	"Fish"
